# Supplementary material for: Associations between body composition and gut microbiota in female college students with and without dance training
Source: PLoS One. 2026 Jun 2;21(6):e0350639. doi: 10.1371/journal.pone.0350639 (PMC13229327; doi:10.1371/journal.pone.0350639)
Supplement: S1 File — (XLSX) [file pone.0350639.s001.xlsx]

## Sheet: Raw data
Group	Height	Weight	BMI	InBody Score	Weight Control	BFM Control	SMM/WT	Lean Mass(%) of Right Leg	Lean Mass(%) of Left Leg	PBF	BFM	BFM% of Whole Body	VFL	VFA	FMI	BAI	Obesity Degree	SVR	TBW/WT	AC	Measured Circumference of Neck	Measured Circumference of Chest	Measured Circumference of Abdomen	WC	WHR	WHtR	ABSI	Conicity Index
Dance	166	59.2	21.5	80	-0.7	-0.7	41.8	107	105.4	23.9	14.2	109.8	5	52.9	5.2	25.7	102	0.47	55.4	27.6	30.8	85.9	74.2	74.2	0.8	0.45	0.074	1.14
Dance	172	56.6	19.1	74	5.6	1.6	41.7	111.5	114.8	22.5	12.7	83.2	5	54.7	4.3	22.1	91	0.43	56.7	25.3	30.9	82.4	72.2	72.2	0.8	0.42	0.076	1.15
Dance	166	57.6	20.9	77	0.3	-1.5	40.5	100.8	102.2	25.7	14.8	117.4	5	59.2	5.4	24.9	100	0.39	54.2	26.9	31.3	85.2	76	76	0.83	0.46	0.077	1.18
Dance	165	59	21.7	74	-1.8	-3.8	38.7	107.5	106.1	28.7	17	144.3	6	64.6	6.2	26.1	103	0.35	52.2	27.3	30.8	84	75.1	75.1	0.8	0.46	0.074	1.15
Dance	171	57.8	19.8	74	3.6	-1.2	39.5	107.2	107.6	26.5	15.3	113	6	65.4	5.2	22.7	94	0.35	53.8	25.7	31.2	83.3	75.3	75.3	0.83	0.44	0.078	1.19
Dance	168	53.7	19	74	5.6	1.5	42.3	112.9	113.1	22.7	12.2	83.5	4	45.4	4.3	23.1	91	0.5	56.6	25.5	31	82.1	72	72	0.81	0.43	0.077	1.17
Dance	168	58.3	20.7	79	0.9	0.1	42	112.3	111.8	23.2	13.5	98.4	5	52.3	4.8	24.4	98	0.47	56.3	26.6	31.1	83.9	72.7	72.7	0.79	0.43	0.074	1.13
Dance	170	54.8	19	74	5.9	1.1	41.3	109.4	109.8	23.5	12.9	88	5	53.8	4.5	22.4	90	0.42	55.9	25.2	30.6	82.2	72.7	72.7	0.81	0.43	0.078	1.17
Dance	170	52.7	18.2	72	8	2	42.2	114.4	112.6	22.7	12	78.3	4	43.9	4.2	22	87	0.51	56.3	25.5	30.7	81.7	71.7	71.7	0.81	0.42	0.079	1.18
Dance	168	54.5	19.3	75	4.7	1.2	41.8	112.3	108.9	22.7	12.4	85.9	5	51.7	4.4	23.1	92	0.44	56.6	25.7	30.9	82.8	72.5	72.5	0.81	0.43	0.077	1.17
Dance	167	54.3	19.5	69	5.7	-2.8	37	105.3	103.7	30.6	16.6	120.6	6	69.5	6	23.6	91	0.29	50.8	26.1	31	81.5	74.3	74.3	0.83	0.44	0.079	1.2
Dance	170	56.5	19.6	74	4.2	-0.7	40.6	112	110.1	26	14.7	107.8	5	54.1	5.1	23.1	93	0.42	54.1	26.5	31.3	83.2	74.1	74.1	0.81	0.44	0.078	1.18
Dance	163	48.6	18.3	68	7.2	-2.4	36.4	104.2	103.8	31.3	15.2	128.5	6	61.2	5.7	24.1	87	0.29	50.2	24.7	29	77.3	69.7	69.7	0.8	0.43	0.078	1.17
Dance	171	62.4	21.3	79	-1	-1.1	41.6	106.1	107.1	24.4	15.2	111.7	6	62.4	5.2	23.7	102	0.42	55.3	28.5	33.4	89	79.1	79.1	0.85	0.46	0.078	1.2
Dance	175	53.8	17.6	68	12	0.7	39.2	120.8	119.2	26.8	14.4	95.4	5	57.3	4.7	20.4	82	0.37	53.6	25	31.2	79.6	71.4	71.4	0.8	0.41	0.079	1.18
Dance	175	51.6	16.8	67	12.7	3.1	41.7	118.3	118.6	22.7	11.7	68	4	47.5	3.8	19.7	80	0.45	56.5	24.4	30.9	80	71.1	71.1	0.82	0.41	0.081	1.2
Dance	164	56	20.6	71	0.9	-4.2	37.2	97.5	95.8	30.9	17.3	149.6	7	71.4	6.4	25.2	99	0.29	50.5	26.9	30.9	83.9	76.7	76.7	0.84	0.47	0.079	1.21
Dance	175	69	22.5	71	-4.7	-6.9	37.4	105.2	105.6	31.5	21.7	171.7	9	94.7	7.1	23.7	107	0.27	50.1	28.7	33.9	90.2	85.7	85.7	0.89	0.49	0.08	1.25
Dance	172	54.7	18.5	73	7.4	0	40.1	109.1	111.2	26	14.2	99.4	5	57.2	4.8	21.5	88	0.38	54	26.2	31.9	82.7	74.5	74.5	0.84	0.43	0.08	1.21
Dance	168	47.8	16.9	69	11.4	2.8	40.9	114.7	116.2	22.6	10.8	67.9	4	47.2	3.8	21.4	81	0.42	56.8	23	28.5	76.1	66.8	66.8	0.78	0.4	0.077	1.15
Dance	165	51.8	19	75	5.4	0.6	41	104.8	106	24.3	12.6	93.3	4	49.1	4.6	23.8	91	0.43	55.3	25.2	30.1	81.2	71.9	71.9	0.81	0.44	0.078	1.18
Dance	172	49	16.6	67	13.1	3.8	42.4	116.6	115.2	21.3	10.4	58.7	4	45.6	3.5	19.6	79	0.46	57.7	24.3	31.9	80.9	72.7	72.7	0.86	0.42	0.085	1.25
Dance	167	66.8	24	72	-7.9	-7.9	37.1	106.2	106.8	32.1	21.4	190.6	9	90.4	7.7	27.1	114	0.27	49.7	29.2	33	89.4	82.7	82.7	0.85	0.5	0.076	1.2
Dance	166	56.5	20.5	76	1.4	-1.5	40.1	104.7	103	26.3	14.8	117.6	5	57.5	5.4	24.8	98	0.39	53.9	26.2	30.2	83.3	74.1	74.1	0.81	0.45	0.076	1.17
Dance	165	52.6	19.3	71	4.6	-2.3	38	104.3	104.8	29.3	15.4	126.5	5	57.9	5.7	24.3	92	0.35	51.6	25.5	29.6	79.8	71.8	71.8	0.8	0.44	0.077	1.17
Dance	169	57	20	73	2.9	-2	39.1	106.3	106.6	27.6	15.8	121.7	6	63.3	5.5	23.5	95	0.35	52.9	25.9	31.1	83	75.4	75.4	0.83	0.45	0.078	1.19
Dance	164	57.7	21.5	75	-1.3	-3	38.9	103.1	106	27.6	15.9	134.8	6	63.4	5.9	26.2	102	0.35	53	26.7	30.5	83.1	73.6	73.6	0.79	0.45	0.074	1.14
Dance	164	58.6	21.8	79	-1.4	-1.4	41.5	104.4	104	24.8	14.6	118.4	5	53.4	5.4	26.3	104	0.46	54.8	28	31.2	86.5	75.5	75.5	0.81	0.46	0.075	1.16
Dance	168	50.7	18	71	8.6	-0.2	38.8	105.6	103.8	27.3	13.9	102.4	5	57.8	4.9	22	86	0.34	53.1	25	30.2	80.3	72.7	72.7	0.83	0.43	0.081	1.21
Dance	163	55.3	20.8	77	0.5	-1.1	40.8	103.3	102.3	25.2	13.9	113	5	52	5.2	25.9	99	0.43	54.6	26.6	30.2	83.6	72.9	72.9	0.8	0.45	0.075	1.15
Dance	173	59.8	20	75	4.5	1.1	42	115.1	115.2	22.9	13.7	92.4	5	55.3	4.6	22.7	93	0.45	56.4	25.7	31	83.6	73.6	73.6	0.8	0.43	0.075	1.15
Dance	172	61.9	20.9	77	0.2	-1.2	41.1	108.4	108	25	15.5	112.9	6	64.1	5.2	23.2	100	0.4	54.9	27.2	32.9	87.2	78.4	78.4	0.84	0.46	0.078	1.2
Dance	178	67.6	21.3	74	-1.1	-3.7	39.6	113.3	111.9	28	19	136.5	7	71.3	6	22.8	102	0.37	52.4	27.7	31.8	86.8	79.3	79.3	0.82	0.45	0.076	1.18
Dance	167	52.8	18.9	66	5.8	-3.9	35.4	106.2	105.4	32.9	17.4	144.4	7	74.2	6.2	24	90	0.25	49	24.8	28	77	70.1	70.1	0.77	0.42	0.076	1.14
non-Dance	171	78.5	26.8	78	-8.5	-8.5	38	104.5	106.2	31.4	24.6	214	10	107.4	8.4	27.7	128	0.28	50.1	31.3	34.7	97.7	93.2	93.2	0.91	0.55	0.079	1.26
non-Dance	166	54.4	19.7	72	3.4	-2.1	39	100.5	101.2	28.3	15.4	123.7	6	60.4	5.6	23.9	94	0.35	52.4	26.3	31.2	83.3	76	76	0.85	0.46	0.08	1.22
non-Dance	168	56.3	19.9	67	3	-5.1	35.7	94.7	94.8	33.3	18.7	157.4	9	91.4	6.6	23.2	95	0.22	48.8	26.7	32.2	84.3	80.6	80.6	0.9	0.48	0.084	1.28
non-Dance	173	68.8	23	63	-5.9	-11.6	33.8	93.5	93.9	37.9	26.1	223.4	14	140.6	8.7	23.7	109	0.17	45.3	29.7	36	92.5	95.8	95.8	1.01	0.55	0.089	1.39
non-Dance	163	48.2	18.1	70	7.6	-1.3	37.3	94.9	95.6	29.2	14.1	115	6	63.2	5.3	23.1	86	0.28	51.8	24.1	29.9	79.5	74.2	74.2	0.87	0.46	0.083	1.25
non-Dance	175	58.5	19.1	74	5.8	0.4	40.8	110.7	110.8	24.6	14.4	95.6	6	63.5	4.7	21	91	0.38	55.3	26	32.7	85	77.2	77.2	0.86	0.44	0.081	1.22
non-Dance	168	67.2	23.8	69	-7.9	-9.6	35.5	95.9	95.6	34.6	23.2	207.9	10	109.3	8.2	26.6	113	0.22	47.6	28.9	32.1	90	86.5	86.5	0.89	0.51	0.08	1.25
non-Dance	177	76.1	24.3	74	-7.9	-7.9	38.4	110.5	111.2	31	23.6	185.8	9	97.7	7.5	24.6	116	0.3	50.3	30.9	35.9	95.3	90.9	90.9	0.91	0.51	0.081	1.27
non-Dance	169	52.5	18.4	71	7.5	-1	38.4	105.1	106.1	28.1	14.8	110.9	6	63.3	5.2	21.9	88	0.32	52.6	25	31.3	81.2	74.7	74.7	0.85	0.44	0.082	1.23
non-Dance	167	63.3	22.7	67	-4.7	-8.7	35	90.7	89.6	35.1	22.2	199.2	11	115.3	8	25.2	108	0.19	47.5	28.8	33.5	89.8	88.6	88.6	0.95	0.53	0.085	1.32
non-Dance	170	80.9	28	72	-13.1	-13.1	36	105	104.1	35.5	28.7	261.9	12	129.4	9.9	29.3	133	0.23	47	33	35.4	99.5	97.1	97.1	0.93	0.57	0.08	1.29
non-Dance	176	53.1	17.1	68	11.9	2.1	40.6	117.4	117.4	24.2	12.8	78.2	5	57.7	4.1	19.3	82	0.37	55.7	24.5	32.3	81.4	74	74	0.85	0.42	0.083	1.24
non-Dance	160	45.2	17.7	71	8.6	1.2	40	102	103.4	24.7	11.2	85.2	4	46.6	4.4	23.8	84	0.39	55.2	24.1	29.6	78	69.4	69.4	0.82	0.43	0.08	1.2
non-Dance	155	54.1	22.5	69	-3.7	-7.3	34.8	88.4	90.1	34.9	18.9	195.9	8	87.3	7.9	29.7	107	0.22	47.5	27.3	30.2	83.6	76.4	76.4	0.83	0.49	0.076	1.19
non-Dance	156	43	17.7	72	8.1	1.6	40.5	99.1	98.1	23.6	10.1	78.8	4	41.4	4.2	24.9	84	0.42	55.9	23.9	28.5	77	67.9	67.9	0.81	0.44	0.079	1.19
non-Dance	165	52.8	19.4	73	4.4	-1.2	39.1	100.6	99.7	27.2	14.4	114.2	6	62.9	5.3	23.5	92	0.33	53.4	25.9	31.7	83.3	76.3	76.3	0.87	0.46	0.081	1.24
non-Dance	162	58.4	22.3	70	-3.3	-6.6	36	92.6	91.1	33	19.3	179.5	9	93.1	7.4	26.5	106	0.23	49.1	28.2	32.5	87.2	82.1	82.1	0.9	0.51	0.081	1.25
non-Dance	168	69	24.4	68	-9.7	-10.9	34.9	96.6	97.6	35.5	24.5	222.5	12	120.8	8.7	26.7	116	0.2	47.1	29.7	33.5	91.3	88.8	88.8	0.91	0.53	0.08	1.27
non-Dance	169	85.2	29.8	77	-12.7	-12.7	36.7	111.9	113.8	34.5	29.4	273.1	12	128.3	10.3	30.7	142	0.24	47.9	35.1	38.1	103	98.5	98.5	0.92	0.58	0.078	1.27
non-Dance	160	61.1	23.9	73	-7.2	-7.2	37	95.8	96.6	32.1	19.6	189.5	8	85.5	7.7	28.8	114	0.26	49.7	29	32.5	88.9	82.2	82.2	0.87	0.51	0.078	1.22
non-Dance	163	59.9	22.5	69	-4.1	-7.3	36.4	91.2	92.7	33.7	20.2	187.5	9	91.8	7.6	26.8	107	0.24	48.3	29	33.2	89	85.4	85.4	0.92	0.52	0.083	1.29
non-Dance	163	57.7	21.7	67	-1.9	-7.7	34.9	87.9	88	35.5	20.5	191.5	10	100.3	7.7	26.2	103	0.2	47	28	31.8	86.1	82.6	82.6	0.9	0.51	0.082	1.27
non-Dance	170	66.3	22.9	78	-3.6	-3.6	40.2	109	106.4	27.2	18	144.8	7	72.1	6.2	25.3	109	0.37	53.2	29	33.2	90.6	82.3	82.3	0.86	0.48	0.077	1.21
non-Dance	162	52.8	20.1	77	2.3	-0.1	41.4	99.9	100.5	24.2	12.8	101.3	5	50.2	4.9	25.2	96	0.44	55.4	26.7	31.5	84.3	74.8	74.8	0.84	0.46	0.079	1.2
non-Dance	169	77.3	27.1	62	-17.3	-17.4	32.3	94.3	94.6	40.4	31.2	293.9	16	163	10.9	28.1	129	0.15	43.5	31.2	35	96.1	98.3	98.3	0.97	0.58	0.083	1.33
non-Dance	164	50.4	18.7	70	6.1	-1.8	37.6	104.8	102.4	29.4	14.8	121.6	5	59.7	5.5	23.7	89	0.32	51.7	25.1	30.2	79.7	72.2	72.2	0.82	0.44	0.079	1.19
non-Dance	165	66.8	24.5	65	-9.6	-12.4	33.5	93.8	92.6	38.2	25.5	244.5	13	130.3	9.4	27.7	117	0.17	45.1	30.1	33.7	91.2	89.2	89.2	0.92	0.54	0.081	1.29
non-Dance	160	60.8	23.8	72	-7	-7.7	35.9	93.2	93.5	33.1	20.1	195.9	9	94.4	7.9	28.5	113	0.23	49	28.6	31.8	88.2	81.9	81.9	0.87	0.51	0.078	1.22
non-Dance	164	67.4	25.1	64	-10.9	-13.3	32.9	93	93.1	39	26.3	256.8	13	137.2	9.8	28.3	119	0.16	44.6	29.5	33.8	91.2	90.1	90.1	0.93	0.55	0.081	1.29
non-Dance	170	49.8	17.2	69	10.9	0.5	38.7	115.5	112.9	27.1	13.5	94.6	5	57.1	4.7	21	82	0.34	53.5	24.2	30.5	78.3	70.7	70.7	0.82	0.42	0.081	1.2
non-Dance	154	48.7	20.5	69	1.1	-4.9	35.5	90.2	89.8	33.6	16.3	165.3	7	72.2	6.9	28.2	98	0.24	48.6	26.7	30.5	81	73.3	73.3	0.83	0.48	0.078	1.2
non-Dance	156	35.2	14.5	64	15.9	3.5	39.3	99.1	98.9	23.6	8.3	54.8	3	35	3.4	22.2	69	0.39	55.8	20.8	26.1	70.5	63.9	63.9	0.81	0.41	0.085	1.23
non-Dance	160	49.4	19.3	72	4.4	-1.7	38.6	94.8	95.3	28.5	14.1	121	5	54.3	5.5	25.1	92	0.35	52.2	25.8	30.3	81.4	74.1	74.1	0.85	0.46	0.081	1.22
non-Dance	155	54.8	22.8	67	-4.4	-8.7	33.9	89.1	88.2	37	20.3	214.3	9	98	8.4	29.9	109	0.19	46	28	31.2	85.2	79.3	79.3	0.86	0.51	0.078	1.22
non-Dance	163	77.6	29.2	69	-15.6	-15.6	33.8	103.8	102.7	38.5	29.9	303.4	14	144.1	11.3	31.8	139	0.18	45.1	33.5	36.8	99	95.8	95.8	0.92	0.59	0.078	1.27
